# Supplementary material for: CD8+ lymphocytes do not impact SIV reservoir establishment under ART
Source: Nat Microbiol. 2023 Jan 23;8(2):299–308. doi: 10.1038/s41564-022-01311-9 (PMC9894752; doi:10.1038/s41564-022-01311-9)
Supplement: Supplementary file 3 — Excel file containing all source data for each Figure/Extended Data item. [file 41564_2022_1311_MOESM3_ESM.xlsx]

## Sheet: Figure 1 and ED Fig.2-6
CD8 T cell frequency (%) in peripheral blood
		Pre-infection depletion								Pre-ART depletion								Control
	Day p.i.	RSa17	RCz17	34896	RNa18	RGa18	RYd18	RIz17	RZh17	34917	RBz17	RPk17	RUn17	RRv17	ROy17	REp17	RRe17	RDm17	RGy17	RTz16	ROg18	RGc18
Baseline	-30	24.2	12	16.5	17.8					15.4	18.5	22.1	15.8	24.7				16.9	26.3	13.8
Week 0	0	0.3	0.22	0.05	0.03	0.03	0.04	0.02	0.03	23.1	33.9	23.4	24.5	30.5	28.7	20.2	24.7	19.1	35.1	19.1	24.9	35.8
Week 1	7	0.21	0.15	0.13	0.04	0.04	0.02	0.03	0.02	23.8	28.8	26.5	24.1	29.3	25.7	0.61	21.8	28.8	32.2	20.4	19.9	32
Week 2	14	0.11	0.02	0.28	0.8	0.08	0.08	0.12	0.13	0.15	0.07	0.81	3.6	1	0.3	0.14	0.08	41.6	44.9	40	34.6	31.2
Week 3	21	0.34	0.18	0.15	0.38	0.06	0.09	0.05	0.07	0.16	0.07	0.21	0.03	0.06	0.29	0.08	0.04		42.3	21.7	26.6	35.2
Week 4	28	0.11	1.7	0.11	0.38	0.13	0.06	0.17	0.1	0.02	0.04	0.06	0.32	0.09	4.79	0.04	0.05	28.5	42.4	24.6	24	33
Week 6	42	0.66	12.7	1.35	3	0.08	0.1	3.41	2.06	6.63	18	0.2	12.6	3.55	9.35	0.18	3.3	30	45.2	26.5	25.2	28.4
Week 8	56	1.6	14.4	4.87	6.63	1.05	0.33	5.29	3.73	8.76	18.2	0.11	15.2	6.17	14.7	4.86	5.06	29.8	47.8	27.6	25.3	31.8
Week 9	63	2.98	15.3	4.68	7.3	1.2	6.1	1.91	4.53	7.17	16.7	0.05	12.8	5.56	29.9	4.05	4.92	29.2	46.9	25.5	22.9	29.5
Week 10	70	3.13	17.4	6.43	8.29	0.1	2.17	2.6	5.71	6.58	17.4	0.36	13.9	8.02	17	5.93	9.51	32.5	43.4	29.6	26.6	36.5
Week 12	84	3.31	12.6	6.1	8.87	3.6	8.36	4.44	0.05	8.43	18.3	3.15	13.8	9.3	14	5.82	7.89	28.7	42.9	30.5	25.7	38.5
Week 16	112	5	14.9	5.59	9.78	5.28	9.19	7.24	7.47	7.98	18.4	4.31	9.96	10.1	11.7	4.17	6.06	33.8	43.7	25.7	21.3	33.2
CD8 T cell frequency (%) in lymph node
		Pre-infection depletion								Pre-ART depletion								Control
	Day p.i.	RSa17	RCz17	34896	RNa18	RGa18	RYd18	RIz17	RZh17	34917	RBz17	RPk17	RUn17	RRv17	ROy17	REp17	RRe17	RDm17	RGy17	RTz16	ROg18	RGc18
Week 2	14	0.12	0.1	0.11	0.37	0.088	0.053	0.087	0.11	0.19	1.43	0.11	1.85	1.01	8.41	5.65	3.66	33	40.9	34.1	39.1	45.8
Week 4	28	0.23	2.55	0.059	0.75	0.059	0.055	0.067	0.067	0.042	0.27	0.017	0.33	0.017	10.8	0.58	0.14	30.1	40.2	29.1	29.1	36.6
Week 6	42	0.31	12.4	1.66	3.88	0.089	3.07	0.12	2.86	5.7	6.22	0.29	11.9	3.76	13	1.08	3.84	28.1	34.7	28.7	27.6	33.3
Week 10	70	4.43	11.8	4.39	9.02	4.69	9.55	0.34	5.39	7.83	8.54	0.29	13.3	6.82	10.9	5.34	5.02	27	37.3	29.8	25.3	36.9
Week 17	119	5.32	12.5	5.18	13	5.18	4.64	3.73	3.33	12	12.6	4.66	17.9	10.8	8.16	5.75	2.19	28.4	40.5	26.4	14.3	22.2
Ki67+CD8+ T cell frequency (%) in peripheral blood
		Pre-infection depletion								Pre-ART depletion								Control
	Day p.i.	RSa17	RCz17	34896	RNa18	RGa18	RYd18	RIz17	RZh17	34917	RBz17	RPk17	RUn17	RRv17	ROy17	REp17	RRe17	RDm17	RGy17	RTz16	ROg18	RGc18
Week 0	0	2.66	2.47	1.44	0.79	0.35	0.35	0.86	0.24	0.62	1.59	0.43	0.17	0.43	0.087	0.11	0.22	0.55	0.41	0.17	0.074	0.052
Week 2	14	1.89	0.74	0.15	0.26	2.52	3.94	3.78	5.19	0.77	1.12	0.34	0.23	0.39	1.24	0.78	1.74	14.8	4.54	2.96	0.91	3.22
Week 3	21	0.96	2.55	0.34	0.21	0.26	0.47	0.88	0.76	0.99	1.28	0.48	0.31	0.4	0.53	0.86	1.07	0	0.39	0.2	0.34	0.32
Week 4	28	0.21	1.84	0.67	0.39	0.82	0.93	1.07	1.05	0.27	0.49	0.89	0.58	0.76	0.42	0.75	0.86	0.19	0.15	0.26	0.34	0.21
Week 5	35	0.037	0.71	0.17	0.53	4.02	4.67	2.8	3.38	0.35	1.32	0.66	0.59	0.69	1.26	1.31	1.23	0.15	1.28	1.15	0.57	0.43
Week 6	42	0.29	0.15	0.34	0.73	2.09	2.14	2.23	1.26	0.27	0.42	0.39	0.3	0.34	2.61	2.12	2.21	0.32	0.13	0.25	0.5	0.67
Week 10	70	0.28	0.22	0.64	0.31	3.12	2.89	3.87	2.92	0.43	0.2	1.27	0.4	0.53	3	2.64	0.96	0.34	0.16	0.29	0.5	0.48
Week12	84	0.47	0.15	0.34	0.16	2.06	2.54	2.59	1.57	0.23	0.11	0.86	0.15	0.3	1.72	2.93	1.67	0.2	0.24	0.19	0.73	0.64
Week 17	119	0.35	0.11	0.82	0.28	8.87	5.34	2.79	2.89	0.15	1.29	0.43	0.25	0.31	0.53	7.06	0.47	0.21	0.11	0.35	0.26	0.2
PD1+CD8+ T cell frequency (%) in peripheral blood
		Pre-infection depletion								Pre-ART depletion								Control
	Day p.i.	RSa17	RCz17	34896	RNa18	RGa18	RYd18	RIz17	RZh17	34917	RBz17	RPk17	RUn17	RRv17	ROy17	REp17	RRe17	RDm17	RGy17	RTz16	ROg18	RGc18
Week 0	0	48	62.1	54.4	43.5	37	45.7	47.1	44.3	41.3	55.2	55	45.7	42.3	29	45.4	48.3	33.4	42.9	40.8	37	25.8
Week 2	14	59.5	71.4	69.5	65.4	48.3	53.4	57.5	68.9	51.2	37.8	42.1	34.5	49.7	31.8	26.3	37.1	61.3	50	62.2	43.6	55.8
Week3	21	66.9	69.2	76.7	61.2	43.8	41.1	53.6	55	63.8	54.9	47.2	62.3	53.8	49.6	53.1	44.5	98.8	43	46.1	33.7	31.6
Week 4	28	64.1	49.9	76	57.3	50.5	37.1	61.1	54.7	60.8	53.7	61.1	66.4	60	49.8	62.3	62.5	48.8	49.2	49.2	43.7	40
Week5	35	56.6	79.2	48	68.9	57.9	35.6	49.4	56.8	63.2	62.8	60.7	56.5	71.9	66.6	63.1	63.7	46.9	70.6	71.9	44.1	43.4
Week 6	42	69.1	77.7	75.7	59.3	61.3	61.4	56.3	57.4	66.4	78	56.8	78.6	67.8	73.5	69.5	71.8	49.8	57.3	57.4	46.1	46.8
Week 10	70	59.5	82.5	82.8	61.4	70.4	70.6	55.5	73.2	58.4	80.3	50.8	80.1	66.3	77	72.9	80.6	51.9	57.6	55.2	46.1	43.7
Week12	84	64.2	80.4	84.5	60.5	63.3	62.9	60.2	68.9	62.3	79.6	73.9	79.8	68.6	71.1	68.3	76.5	51.8	60	62	44.1	34.1
Week 17	119	59.7	78.7	78.7	60	58.4	53.1	51.9	68.2	60.6	79.8	69.4	73.5	64.6	65.6	68.6	72.9	54.7	58.8	51.6	50.6	35.6
SIV RNA copies per mL of plasma
		Pre-infection depletion								Pre-ART depletion								Control
	Day p.i.	RSa17	RCz17	34896	RNa18	RGa18	RYd18	RIz17	RZh17	34917	RBz17	RPk17	RUn17	RRv17	ROy17	REp17	RRe17	RDm17	RGy17	RTz16	ROg18	RGc18
Wk 1	7	102453	658000	381000	257000	271000	1280000	454000	487000	2002402	578000	333000	113000	1650000	181000	523000	220000	135000	658000	21100	102000	73500
Wk 2	14	44400000	36600000	33000000	90800000	16800000	56200000	38400000	29600000	34400000	115000000	41800000	14200000	32400000	58200000	39000000	59400000	12100000	86200000	2340000	4280000	34800000
Wk 3	21	802000	1860000	13900000	9360000	503000	6890000	5180000	9560000	361000	11600000	110000	225000	4420000	80600	2430000	2860000	15200	400000	36600	19600	75200
Wk 4	28	85700	85200	168000	334000	17800	259000	231000	90800	27200	372000	9190	6460	183000	22000		10900	654	9950	1030	1100	2530
Wk 5	35	2050	13500	5160	32400	1230	39300	36500	4480	585	5350	3110	255	17100	1180	8000	641	60	613	348	480	676
Wk 6	42	1100	2870	1300	5730	423	14900	10200	1600	340	60	1860	245	3580	260	2760	60	129	462	111	117	442
Wk 7	49	874	533	538	2230	441	9330	5740	1160	60	1480	750	64.8	1530	711	1070	735	60	163	60	60	247
Wk 8	56	668	645	756	558	60	2350	1600	578	78	1080	324	60	428	117	286	170	60	374	60	60	60
Wk 9	63	608	374	330	508	60	1850	1880	160	60	260	390	107	238	60	293	98.6	60	60	60	60	84.6
Wk 10	70	217	70.5	207	183	120	1242	825.6	110.5	60	154	271	60	248	42	300.4	153.4	60	73.6	60	40.7	84.6
Wk 11	77	60	160	457	264	60	677.2	1057.4	88.7	60	157	301	141	60	61	136.6	156	60	60	60	60	60
Wk 12	84	60	60	173	117	60	372.4	535.127	79.9885	60	60	246	60	147	60	163.8	63	60	60	60	60	60
Wk 13	91	60	60	102	97.6	41.883	714.558	315.834	60	60	60	60	60	60	60	60	109.92	60	60	60	60	60
Wk 14	98	162	60	540	60	60	418.142	324.482	60	60	142	60	60	60	60	60	60	60	60	60	60	107.369
Wk 15	105	60	60	282	60	60	455.336	307.197	60	60	113	60	60	60	60	78.6249	94.562	60	60	60	60	110.012
Wk 16	112	60	60	60	60	60	181.808	350.681	127.773	60	60	60	60	60	60	60	60	60	60	69.4	60	60
Wk 17	119	60	60	60	60	60	240.879	413.21	60	60	132	60	60	60	60	60	60	60	60	60	60	60
Wk 18	126	60	60	60	60	60	60	60	60	60	60	60	60	60	60	60	60	60	60	60	60	60
Wk 19	133	60	60	60	60	60	60	60	60	60	60	60	60	60	60	60	60	60	60	60	60	60
Wk 21	147	60	60	60	60	60	60	60	60	60	60	60	60	60	60	60	60	60	60	60	60	60
Wk 23	161	129	106	60	60	60	60	60	60	192	67.6	60	60	60	60	60	60	60	60	60	60	60
Wk 25	175	60	60	60	60	60	60	60	60	60	60	60	60	60	60	60	60	60	60	60	60	60
Wk 26	182	60	60	60	60	60	60	60	60	60	60	60	60	60	60	60	60	60	60	60	60	60
Wk 28	196	61.5	60	60	60	60	60	60	60	60	60	60	60	60	60	60	60	60	60	60	60	60
Wk 30	210	60	60	60	60	60	60	60	60	60	60	60	60	60	60	60	60	60	60	60	60	60
Number of barcodes - day14
		Pre-infection depletion								Pre-ART depletion								Control
	Day p.i.	RSa17	RCz17	34896	RNa18	RGa18	RYd18	RIz17	RZh17	34917	RBz17	RPk17	RUn17	RRv17	ROy17	REp17	RRe17	RDm17	RGy17	RTz16	ROg18	RGc18
	14	444	1079	562	285	717	851	359	503	978	472	1095	300	946	305	816	345	400	679	212	793	254

## Sheet: Figure 2 and ED Fig.7
SIV CA-DNA per million cells (peripheral blood)
		Pre-infection depletion								Pre-ART depletion								Control
	Day p.i.	RSa17	RCz17	34896	RNa18	RGa18	RYd18	RIz17	RZh17	34917	RBz17	RPk17	RUn17	RRv17	ROy17	REp17	RRe17	RDm17	RGy17	RTz16	ROg18	RGc18
Week 2	14	113000	20700	21300	18800	20300	36100	23400	5150	19400	53300	19000	19500	17400	47100	21800	25400	39400	14900	17900	6540	4520
Week 4	28	13000	5410	4080	5410	6620	7540	7140	1680	5840	8590	2340	3130	3270	8160	3430	6450	4230	3900	7580	6400	2860
Week 6	42	6500	5610	2150	4070	3500	2250	3480	2430	3480	3990	1250	5760	2300	2610	3230	2980	1390	3050	5870	1950	2480
Week 8	56	4240	3560	1220	1970	3130	3240	2340	2320	2580	3820	1020	1670	2300	4590	4250	3390	1140	1200	3570	2260	2750
Week 10	70	3670	2090	819	592	2670	1360	1700	1180	1610	2630	428	1430	1460	1220	2150	1020	1610	2420	2290	739	1390
Week 12	84	3910	2260	1150	3030	1540	2670	2850	1570	3250	2050	901	1710	2040	2810	3030	1490	1570	1650	2690	1810	1750
Week 14	98	1200	1170	1020	1770	1310	1200	2010	1420	1160	1830	1020	1170	1060	1500	1400	1410	631	864	1960	2080	1770
Week 17	119	1190	1630	558	965	1250	896	1340	839	1860	1530	744	1230	979	1190	1760	1280	449	829	956	723	1390
SIV CA-DNA per million cells (lymph node)
		Pre-infection depletion								Pre-ART depletion								Control
	Day p.i.	RSa17	RCz17	34896	RNa18	RGa18	RYd18	RIz17	RZh17	34917	RBz17	RPk17	RUn17	RRv17	ROy17	REp17	RRe17	RDm17	RGy17	RTz16	ROg18	RGc18
Week 2	14	72100	17100	16800	5860	55100	34700	21593.5	29548.8	16600	68200	8670	7820	23600	15868.7	36200	33600	18600	10200	4500	4680	18890.2
Week 4	28	6380	4970	2060	3040	7190	2640	5340.7	2726.22	12500	7340	2450	3300	3530	2792.39	6130	6480	3450	5170	3250	3000	4965.31
Week 6	42	6280	5180	1980	2120	4140	2380	2267.62	788.341	3300	5930	1860	3920	2990	2775.54	3450	4540	1870	3660	1750	3380	3520.8
Week 10	70	3990	4410	1450	891	3210	2810	2267.86	2136.49	2400	3000	952	1480	2270	2112.59	4290	3490	724	1530	3730	2010	1663.89
SIV intact DNA per million cells (peripheral blood)
		Pre-infection depletion								Pre-ART depletion								Control
	Day p.i.	RSa17	RCz17	34896	RNa18	RGa18	RYd18	RIz17	RZh17	34917	RBz17	RPk17	RUn17	RRv17	ROy17	REp17	RRe17	RDm17	RGy17	RTz16	ROg18	RGc18
Week 2	14	92649.4	83819.5	54197.5	79459.6	264687	32696	101418	112237	135984	113425	131317	99585.5	70940.4	98987	137221	146321	83331.7	74511	53029.1	49444.2	29414.5
Week 6	42	13342.2	5990.2	7300.3	6654.9	6735.2	4134.4	9097.4	6681.4	8240.1	2268.9	10755	7513.2	22154.8	8743.4	13581	8249.1	12676.4	4620.6	5720	8705	6596.8
Week 10	70	7184.1	4077.3	4312.7	6034.3	4976.7	2603.6	4885.1	4772.1	5106.5	3086.7	6063	5635.5	6365.1	5644.3	6363.2	4658	9636.7	1561.5	2831.2	4679.2	3507.9
Week 17	119	4238.5	2591.5	2909.6	2601	2376.4	2341.9	3370.3	1900.3	3903.8	2954.5	3503.8	5165.9	4489.4	4545.4	5098.9	4594.9	5464	1138.9	2400.8	2614.4	2560.4
SIV intact DNA per million cells (lymph node)
		Pre-infection depletion								Pre-ART depletion								Control
	Day p.i.	RSa17	RCz17	34896	RNa18	RGa18	RYd18	RIz17	RZh17	34917	RBz17	RPk17	RUn17	RRv17	ROy17	REp17	RRe17	RDm17	RGy17	RTz16	ROg18	RGc18
Week 2	14	22238.7	52675.7	47871.2	62684.4	137436	74631.8	621307	70455.8	45819.5	48553.5	57204.7	47165.4	31321.5	131161	65491.4	68988.7	19651.1	69361.9	24295.9	40330.1	17448.5
Week 6	42	6705.9	9484.5	8246.1	10285.9	19549.8	5659.6	13796.5	9004.6	4516.2	4605.7	6678.3	6783.6	7034.1	12980.3	9645.2	12126.7	15556.9	2923.6	6820.4	13356.2	8639.2
Week 10	70	4076.8	13813.3	9839.6	14915.9	10895.6	5707.1	12962.3	7798.1	6907.2	1620.9	4378.2	2928.4	3651.1	13506.3		11760.2	2486.3	2715.2	3968.1	8801.6	6006.9
Week 17	119	3701.1	3224	5928	6209.9	10485.4	2886.6	12309.1	1599.9	9792.3	2894.8	10726.4	7168.5	5357.3	7953.2	10847.7	6153.7	8555.6	1859.5	3624.1	1882.3	2874
SIV CA-RNA per million cells (peripheral blood)
		Pre-infection depletion								Pre-ART depletion								Control
	Day p.i.	RSa17	RCz17	34896	RNa18	RGa18	RYd18	RIz17	RZh17	34917	RBz17	RPk17	RUn17	RRv17	ROy17	REp17	RRe17	RDm17	RGy17	RTz16	ROg18	RGc18
Week 2	14	760000	352000	449000	1740000	288000	334000	315000	424000	631000	898000	387000	495000	1010000	491000	487000	649000	195000	248000	218000	48100	145000
Week 4	28	2670	2430	1950	5490	576	2770	1870	660	511	2530	280	548	4920	340	858	1120	187	717	601	148	205
Week 6	42	75.4	179	262	841	104	1040	570	120	38.6	214	134	63.7	1360	39.4	337	314	10.8	181	479	43	50.6
Week 8	56	35.6	49.4	38.6	139	11.9	181	208	49.5	131	156	57.6	58.6	139	26.7	46.9	142	15.3	89.5	67.5	35.7	35.2
Week 10	70	9.69	76.5	41.2	283	11.5	69.6	64.2	18.5	14.6	183	97.9	84	351	34.9	85	146	7.43	24.7	144	13.2	6.57
Week 12	84	61.4	32.6	20.6	18.2	7.71	94.4	84.8	10.6	23.5	130	22.6	9.37	103	6.38	109	83.6	11.7	42.3	79.1	13	12.3
Week 14	98	31.1	18.4	23.5	76.7	7.47	105	24	24.3	6.5	35.1	35	13.2	129	18.8	36.8	121	8.72	32.3	75.7	15.8	15.1
Week 17	119	23.6	97.5	23.8	120	21.4	34.7	50.8	29.8	7.43	50.9	59.6	54.1	143	4.26	16.2	257	7.04	6.09	32.3	15.1	68.7
SIV CA-RNA per million cells (lymph node)
		Pre-infection depletion								Pre-ART depletion								Control
	Day p.i.	RSa17	RCz17	34896	RNa18	RGa18	RYd18	RIz17	RZh17	34917	RBz17	RPk17	RUn17	RRv17	ROy17	REp17	RRe17	RDm17	RGy17	RTz16	ROg18	RGc18
Week 2	14	974000	386000	1020000	649000	843000	553000	336809	512871	156000	499000	522000	397000	561000	148502	509000	699000	151000	164000	125000	25300	81588.7
Week 4	28	2250	2390	1120	1120	690	3090	1963.85	1050.18	603	2780	422	292	3110	173.42	1370	2370	346	509	706	267	274.346
Week 6	42	361	383	124	466	134	698	577.571	97.1216	83.3	314	142	164	649	90.973	236	715	51.3	141	236	84.6	59.9573
Week 10	70	107	154	601	2730	232	347	148.78	74.62	46.6	90.9	117	333	1020	5.0188	64.6	497	32.8	71.2	3010	54.4	63.7242
Week 17	119	22.1	221	34.5	87.6	38.1	54.3	85.9431	28.871	39.6	44.1	17.9	135	131	20.293	56.8	101	20.7	46.6	119	14.5	64.3385
SIV hypermutated DNA per million cells (peripheral blood)
		Pre-infection depletion								Pre-ART depletion								Control
	Day p.i.	RSa17	RCz17	34896	RNa18	RGa18	RYd18	RIz17	RZh17	34917	RBz17	RPk17	RUn17	RRv17	ROy17	REp17	RRe17	RDm17	RGy17	RTz16	ROg18	RGc18
Week 2	14	1516.2	5997.3	898.3	467.8	3903.9	328.7	1103.4	4532.6	1325.6	2562.6	5085	7345.6	1783.8	699.6	1907	10146.5	512.1	1783.1	1284.3	156.7	555.1
Week 6	42	182.8	155.7	188.5	31	104.6	36	60.9	441.6	106.5	108	140.8	163.1	459.8	63	131.9	746.9	258.7	138	158.2	42.7	127.8
Week 10	70	30.4	208	334.8	34	98.8	187.2	43.6	269.5	54.9	104.1	2535	177.4	200.1	45.5	127.4	865.2	1042.9	133.7	132.9	32	56.6
Week 17	119	151.2	49.6	55.2	32.9	240.8	65.4	33.7	143.2	84	100.4	198.2	281.7	78.4	44.8	51.4	328.9	506.5	56.8	40.1	130.1	33
SIV hypermutated DNA per million cells (lymph node)
		Pre-infection depletion								Pre-ART depletion								Control
	Day p.i.	RSa17	RCz17	34896	RNa18	RGa18	RYd18	RIz17	RZh17	34917	RBz17	RPk17	RUn17	RRv17	ROy17	REp17	RRe17	RDm17	RGy17	RTz16	ROg18	RGc18
Week 2	14	427.4	620	411.1	202.3	1513.1	615	2832.1	1863.8	410.3	1534.6	903.9	945.4	591.5	771.8	748	2254.2	353.6	819.3	345.3	232.5	189.6
Week 6	42	106.3	193.7	250.6	30	220.8	73.1	188.9	412.9	78.1	120.1	140	197.3	108.6	168.9	146.4	750.5	152.9	65.8	131.1	116.6	103
Week 10	70	53.8	296	92.3	80.5	182.5	74.7	95.6	377.6	114.8	124.3	140.7	62.1	54	113.4		1139.7	19.6	79.6	67.4	52.4	132.8
Week 17	119	143.3	44.8	63.3	239.9	63	30.5	93.2	315.4	271.5	115.7	109.3	205.4	147.5	71.9	77.4	536.6	338.2	34.1	101.6	100	56.4

## Sheet: Figure 3 and ED Fig.9
SIV RNA copies per mL of plasma after ATI
		Pre-infection depletion								Pre-ART depletion								Control
	Days post ATI	RSa17	RCz17	34896	RNa18	RGa18	RYd18	RIz17	RZh17	34917	RBz17	RPk17	RUn17	RRv17	ROy17	REp17	RRe17	RDm17	RGy17	RTz16	ROg18	RGc18
Pre-ATI	-30	60	60	60	60	60	60	60	60	60	60	60	60	60	60	60	60	60	60	60	60	60
	-15	60	60	60	60	60	60	60	60	60	60	60	60	60	60	60	60	60	60	60	60	60
Wk 0	0	60	60	60	60	60	60	60	60	60	60	60	60	60	60	60	60	60	60	60	60	60
Wk 0.5	2	60	60	60	60	60	60	60	60	60	60	60	60	60	60	60	60	60	60	60	60	60
Wk 1	7	60	60	60	60	60	60	255	60	60	60	60	60	256	60	60	393	60	60	60	60	60
Wk 2	14	74.3	60	1970	16300	143	309000	61600	6220	1620	6750	125	60	25200	8420	7760	51500	609	117000	126	633	1350
Wk 2.5	16	448	88.6	2240	8860	1930	531000	139000	9280	8390	13600	368	113	177000	25600	15700	8480	1170	47100	276	6290	17900
Wk 3	21	312	4260	9280	2180	234	165000	36400	9260	71500	1110	306	1350	273000	22100	16500	11300	6930	6640	15200	2770	102
Wk 3.5	23	140	14800	7450	617	60	255000	12800	8600	107000	568	60	2740	118000	14700	16900	15100	11800	5280	20800	4350	37900
Wk 4	28	60	10000	10800	424	4910	857000	4660	13700	52000	1790	206	5690	325000	17300	25300	52900	27200	5880	7510	13600	14400
Wk 5	35	60	2340	13700	60	15510	1.60937e+06	8499.11	30593.3	16600	5720	8070	311	235000	7658.34	32329.7	129323	3010	653	618	4820	21185.1
Wk 6	42	60	6690	18800	215	818.6	2067431	7254.4	35915.6	58400	4100	2350	150	532000	3783.2	63979.4	74747.2	1490	496	303	21100	17199.8
Wk 7	49	70	11300	27500	889	643.2	3.88217e+06	69893.6	36403.2	82000	8910	749	171	372000	131806	6796.4	138974	1760	922	1190	155000	60168.4
Wk 8	56	97.8	58700	15400	60	314.4	4.10638e+06	195057	26570.8	19400	26000	535	341	500000	12837.6	91269	86808.6	3080	263	1340	18621.8	135314
Wk 9	63	79.2	73800	24900	60	1029.36	8.90456e+06	1.00786e+06	61145.6	31000	36000	545	644	494000	13908.5	169725	127174	5750	161	1240	72006.7	211745
Wk 10	70	82.7096	82702	88801.9	446.156	509.722	6.51522e+06	1.04712e+06	31288.2	58746	49654	734.436	1225.45	933637	7786.07	89411.2	70415.2	17790.4	203.615	3501.66	21127.5	119739
Wk 11	77	60	251	40836.6	273.2	958.94	10374185	925186	31222.6	30289.8	48169.6	997.2	108	656932	8774.75	104639	125900	26947.8	250.6	781.4	155406	90409.1
Wk 12	84	65.5	43513.6	46966.2	194.8	1171.48	9.35543e+06	1.91157e+06	36744.1	24206.2	27691.6	2185.4	180.4	567058	6589.3	177882	83797.7	41377.4	659.8	114	130246	252748
Necropsy	91	196.8	55257.6	62266.6	251.2	1145	4.12796e+06	834261	17240.2	26723.8	34772.2	3222.2	1032.8	968012	3905.8	36697.2	88760.8	50626.2	411	68.8	88301	175659
Reactivation rate per day
	Pre-infection depletion								Pre-ART depletion								Control
	RSa17	RCz17	34896	RNa18	RGa18	RYd18	RIz17	RZh17	34917	RBz17	RPk17	RUn17	RRv17	ROy17	REp17	RRe17	RDm17	RGy17	RTz16	ROg18	RGc18
	4.99465	8.62497	1.44586	3.46565	1.74544	13.8354	10.2393	5.24664	1.802	3.79446	2.58641	2.69866	3.90433	4.51098	3.9766	2.35105	0.253332	6.3376	0.205835	3.797	8.03749
Growth rate per day
	Pre-infection depletion								Pre-ART depletion								Control
	RSa17	RCz17	34896	RNa18	RGa18	RYd18	RIz17	RZh17	34917	RBz17	RPk17	RUn17	RRv17	ROy17	REp17	RRe17	RDm17	RGy17	RTz16	ROg18	RGc18
	0.897876	0.774313	0.498663	0.800245	0.977296	1.88721	1.17613	1.15475	0.821657	0.674641	1.43318	0.495108	0.975877	0.988894	0.907147	1.56014	0.355585	1.18886	0.801338	0.765246	2.96035
Setpoint viral load
	Pre-infection depletion								Pre-ART depletion								Control
	RSa17	RCz17	34896	RNa18	RGa18	RYd18	RIz17	RZh17	34917	RBz17	RPk17	RUn17	RRv17	ROy17	REp17	RRe17	RDm17	RGy17	RTz16	ROg18	RGc18
	1.88748	4.28852	4.53732	2.19273	2.86511	6.73253	5.2861	4.5409	4.59584	4.41386	2.94676	2.48542	5.72599	4.11093	4.82491	5.00005	3.95683	2.54631	2.89318	4.60922	5.06387
Ki67+CD8+ T cell frequency (%) in peripheral blood
		Pre-infection depletion								Pre-ART depletion								Control
	Days post ATI	RSa17	RCz17	34896	RNa18	RGa18	RYd18	RIz17	RZh17	34917	RBz17	RPk17	RUn17	RRv17	ROy17	REp17	RRe17	RDm17	RGy17	RTz16	ROg18	RGc18
Week 0	0	35.5	30.3	41.2	46	30.7	35.1	19	35.4	30.7	17	27.8	16.7	32.9	24.3	40.1	28.9	9.28	30.7	31.2	9.89	19
Week 1	7	19.5	8.69	8.53	14.9	23	16.7	12.5	14.7	6.46	5.91	10.1	3.16	8.33	7.63	25.3	17.8	5.42	5.93	6.03	9.72	6.46
Week 2	14	24.7	13.3	15.5	24.5	33.1	43.1	22.8	36.1	11.9	11.6	13.7	4.9	13.1	36.1	42.5	27.2	6.85	10.4	13.2	26.4	34.2
Week 3	21	22.2	11.4	15.2	12.6	30.3	28.2	24.8	31	11.7	6.29	9.82	3.3	14.6	32.3	50	22.8	7.43	7.79	8.99	25.4	32.7
Week 5	35	33	22.5	31.7	33.6	35.8	40.4	28.4	35.6	16.8	16.9	21.6	11.7	29.7	41	50.4	30.9	13	15.5	15.7	36	43.1
Week 8	56	42.7	32.7	31.7	40.2	52.1	50	36.7	50.7	26	24.5	21.2	14.1	28.7	56.8	70.3	42.8	23.3	20.6	27.2	51.8	68.5
Week 10	70	74.2	62.7	56.3	64.5	50	56.5	44.8	48.9	59.9	50.9	42.4	29.4	47.4	43.9	64	43.8	49.4	61.4	55.7	46.5	64.5
Week 11	77	53.8	49	49.2	51.7	44.7	54.3	39.9	46.3	40.4	36.4	33.2	28.2	42.7	44.1	63	38.6	28.9	34.8	47.9	42.2	56.6
Week 12	84	67.7	57	46.5	58.8	34.4	38.3	24.6	32.8	46.7	49.5	39.6	28.4	45	31	52.4	27.3	36.6	47.2	55.1	29.5	41.9
Necropsy	91	38.6	46.7	44.6	46.3	25.6	33.8	19.1	29.9	43.3	36	31.4	20.4	37.3	15.3	62	37.6	18	22.2	44.6	11.2	19.5
Ki67+CD4+ T cell frequency (%) in peripheral blood
		Pre-infection depletion								Pre-ART depletion								Control
	Days post ATI	RSa17	RCz17	34896	RNa18	RGa18	RYd18	RIz17	RZh17	34917	RBz17	RPk17	RUn17	RRv17	ROy17	REp17	RRe17	RDm17	RGy17	RTz16	ROg18	RGc18
Week 0	0	11.8	7.69	10.1	11	10.8	4.61	2.92	16.4	9.33	3.95	8.65	6.46	16.5	4.94	2.9	10.4	3.96	13.2	16.7	1.73	2.69
Week 1	7	1.12	0.36	0.4	0.32	2.46	0.96	0.44	0.85	0.18	0.25	0.53	0.21	0.45	0.74	0.51	1.16	0.35	0.41	0.45	0.37	0.31
Week 2	14	2.92	0.65	1.74	1.06	9.17	9.17	4.97	11	1.05	1.21	0.97	0.87	1.87	7.72	5.63	9.79	1.04	1.53	2.14	2.96	4.44
Week 3	21	1.38	0.49	0.7	0.35	8.81	6	3.39	5.8	0.44	0.52	0.55	0.49	0.83	4.77	3.29	4.43	0.61	0.6	0.64	2.29	3.35
Week 5	35	9.21	1.71	4.03	1.58	10.3	8.98	4.94	8.56	0.84	2.71	3	2.72	6.31	7.66	5.98	8.42	3.09	1.02	4.3	4.46	8.25
Week 8	56	6.47	3.24	3.2	2.52	21.4	13.2	5.28	13.7	2.17	2.21	2.61	2.1	7.74	10.6	11.4	12.1	3	2.04	6.77	7.34	7.27
Week 10	70	17.5	12.8	8.89	9.88	12.9	9.7	6.46	11.5	10.2	10.2	7.81	5.54	17.9	6.31	8.01	7.12	11.7	14.5	22.6	3.65	5.58
Week 11	77	7.32	5.66	5.96	4.88	12	8.68	5.44	10.3	4.61	4.95	4.43	3.93	12.5	6.6	7.07	7.2	3.84	4.39	12.1	4.03	5.25
Week 12	84	21.5	11.9	12.1	7.08	5.09	4.44	2.01	4.13	7.73	10.5	8.69	6.56	19.9	3.1	3.34	3.71	6.77	11.4	19.8	2.4	2.31
Necropsy	91	7.1	8.54	12.9	7.56	13.1	4.36	2.51	5.31	6.45	8.02	9.12	9.27	26.6	4.23	35.6	20	3.53	4.2	20	3.46	5.67

## Sheet: ED Fig. 1
SIV-specific CD8+ T cell responses 14 days post-infection
PBMC	CD107a	Granzyme B	IL-2	TNF-α	IFN-γ		Lymph node	CD107a	Granzyme B	IL-2	TNF-α	IFN-γ
REn16	6	25.2	0.2078	2.92	1.39		RDm17	0.77	3.8	0.4085	0.78	0.1
RLy16	0	7	0.2287	0	0		RGy17	0.69	0	0.15969	0	0.14
RTn16	0.64	0.4	0.6679	0.17	0.48		RTz16	0	0	0.8578	0.65	0.26
13C339	0.6	3.8	0.3085	0.12	0.2		ROg18	0.25	0	1.229	0.48	0.1
14D081	0.29	8.7	0.4771	0.85	0.17		RGc18	0	0	0.4866	0.11	0.06
14c07	0	9.4	0.06	0.05	0.02
SIV-specific CD8+ T cell responses during long-term ART.
	Pre-infection depletion								Pre-ART depletion								Control
	RSa17	RCz17	34896	RNa18	RGa18	RYd18	RIz17	RZh17	34917	RBz17	RPk17	RUn17	RRv17	ROy17	REp17	RRe17	RDm17	RGy17	RTz16	ROg18	RGc18
CD107a	0.7	1.16	3.19	0.74	0.87	0	0	0.16	1.33	3.54	0	0.79	1.72	0.34	0	0.58	1.67	0.53	3.16	3.34	0.22
Granzyme B	0	0	0	10.3	8.9	0	11.4	5.5	0	0	0	8.7	0.2	0	7	0	0.1	1.2	6.3	0	0
IL-2	0.89	0.01	0	0.25	0.17	0	0.3	0	0.13	0	0	1.18	0.45	0.99	0.02	0.11	0	0	0	0.13	0
TNF-α	0	0.19	1.83	0.5	1.23	0.21	0	0.16	0.66	2.44	0	0.39	0.61	0.11	0	0.11	1.52	0.31	3.88	1.05	0
IFN-γ	1.11	0.77	0.69	0.5	1.4	0.22	0	0	0.65	2.44	0.57	1.18	0.45	0	0.38	1.61	0.82	0.63	50.97	78.85	0.4

## Sheet: ED Fig.3
CD8+ T Naive frequency (%) in peripheral blood
		Pre-infection depletion								Pre-ART depletion								Control
	Day p.i.	RSa17	RCz17	34896	RNa18	RGa18	RYd18	RIz17	RZh17	34917	RBz17	RPk17	RUn17	RRv17	ROy17	REp17	RRe17	RDm17	RGy17	RTz16	ROg18	RGc18
Week 0	0	23.4	26.7	25.9	21.4	34.4	21.9	33.3	26.4	43.3	16.3	28	34.5	33.9	58.8	33.7	36.2	16.4	31.4	27	38.2	58.5
Week 2	14	3.49	8.89	7.88	1.4	38.7	11.1	16.6	19.1	24.6	27.8	28.6	30.1	10.6	22.6	56.3	23.4	1.77	4.52	2.05	4.86	8.23
Week3	21	6.5	10.1	6.05	4.13	28.5	4.33	14.7	10.4	12.6	21.1	20.9	12.3	24	12.4	23.5	26.2	43.7	30.7	13.2	42.9	52.8
Week 4	28	6.06	1.02	3.37	2.02	17	5.25	9.95	7.45	8.29	9.17	15.2	4.92	8.24	13.1	15.8	20.6	11.1	16.6	5.12	26.3	37.2
Week5	35	22.1	1.44	18.3	1.6	13.3	1.35	1.68	7.97	11.2	3.99	11.6	3.61	7.87	5.23	10.6	11.8	22.9	6.71	3.82	27.3	33.2
Week 6	42	3.01	1.05	1.57	1.43	11.6	0.56	8.32	2.25	7.5	1.33	9.3	0.76	3.25	5.57	8.56	4.28	16	17.9	11.5	28.4	31.9
Week 10	70	2.68	1.03	2.49	3.07	6.02	2.38	3.46	3.61	17.4	2.42	10	2.76	5.57	5.52	4.87	4.01	16	21.4	14.7	33.3	39.4
Week12	84	3.19	3.21	2.36	3.92	5.52	4.87	10.5	4.9	16.7	2.3	3.38	4.02	4.21	11.7	10.6	6.61	18.5	19.6	9.18	35.4	52
Week 17	119	2.27	2.36	4.38	5.38	10.1	6.05	16.5	5.25	18.1	1.95	4.57	4.81	3.72	13.6	7.73	7.9	11.5	18.4	10.2	24.8	46.7
CD8+ T Central memory frequency (%) in peripheral blood
		Pre-infection depletion								Pre-ART depletion								Control
	Day p.i.	RSa17	RCz17	34896	RNa18	RGa18	RYd18	RIz17	RZh17	34917	RBz17	RPk17	RUn17	RRv17	ROy17	REp17	RRe17	RDm17	RGy17	RTz16	ROg18	RGc18
Week 0	0	26.9	33.8	35.5	21.8	28.2	27.9	36.3	17.7	16.7	16.9	25.8	27.9	18.8	22.1	23.7	19.7	19.4	20.4	36.7	22.6	12.4
Week 2	14	17.2	14.3	13.5	4.98	11.1	12.5	14	8.33	11	17.5	33.6	18.1	35.1	7.08	7.08	9.88	15.1	21.1	19.3	8.96	19.4
Week3	21	10.6	16.2	8.7	4.51	7.28	6.32	25	3.59	14.8	13.5	27	18.9	32.4	15	21.5	11.6	19.3	23.2	35.4	21	15.3
Week 4	28	20.7	9.73	26.5	8.76	25.2	11.7	40	13.9	22	21.8	50.6	35.4	38.4	21.8	25	34.8	28.9	32.4	35.8	24.4	18.5
Week5	35	30.4	18.4	36	30.4	30.1	12.4	13.5	33.1	28.8	28	35.9	23.9	53.7	32.9	24.8	26.6	27.1	38.8	36.2	23.3	13.9
Week 6	42	30.5	15	23	20.6	33	34.8	32.8	20.4	37.9	24.6	34.9	38.6	29.2	29.7	28.4	35.7	29.6	29.3	40.4	22	12.8
Week 10	70	26.9	10.9	23	20.1	29.1	35.8	19.9	28.8	28.3	27.8	35.1	40.6	23.1	33	31.5	32.9	23.9	22.8	26.9	19.6	15.9
Week12	84	38	19.1	19	21.8	30.1	34.1	34.4	38.8	32.6	23.9	30.5	38.4	26.1	39.7	39.7	41.2	24.6	31.3	23.4	23.5	14.8
Week 17	119	39	10.1	30.3	25	29.8	20.2	31	37.9	26.1	21.2	26.3	32.5	20.2	35.4	31.8	33.7	19.3	34.5	37.7	19.2	15.1
CD8+ T Effector memory frequency (%) in peripheral blood
		Pre-infection depletion								Pre-ART depletion								Control
	Day p.i.	RSa17	RCz17	34896	RNa18	RGa18	RYd18	RIz17	RZh17	34917	RBz17	RPk17	RUn17	RRv17	ROy17	REp17	RRe17	RDm17	RGy17	RTz16	ROg18	RGc18
Week 0	0	46	34.3	34.2	51	30.2	43.6	26.8	49	34.8	64	41.4	33	41.3	16.9	37.2	40.4	54.1	42.9	31	34.4	25.4
Week 2	14	70.4	71	74.8	88.4	40.9	70	62.1	64.2	58.3	47.1	31.2	40.8	47.8	58.5	30	57.1	79	68.6	72	80.5	63.9
Week3	21	75.6	69.8	78.8	88	59.9	85	56	79	67.2	56.9	47.7	61.4	36.4	67.5	49.9	55.7	29.1	37.8	42.2	32.1	27.1
Week 4	28	66.5	87.2	67.5	87.2	50.3	78.3	44.8	74.3	65.6	63.8	29.8	52.9	49.3	53.5	54.9	39.2	52.6	41.7	47	41.4	34.4
Week5	35	37.6	77.1	36.5	63.7	52.5	84.2	80.2	55.4	53.1	63.6	46.9	69.6	35	55.5	61.6	58	44.3	47.9	58	44.4	45.8
Week 6	42	61	80.9	73.1	72.9	51.6	60.9	56.6	73.6	47.8	69.2	51.5	56.4	63.6	58.8	59.2	53.5	46.7	46.4	41.1	44.3	48.8
Week 10	70	66.7	85.8	70.9	72.7	56.9	55.6	73.6	62	49.3	64.4	50.3	51	65.7	57.5	58.6	58.6	55.2	50.9	51	43.6	39.3
Week12	84	54.1	74.4	75.3	69.8	59.9	57.1	48.6	49.5	42.4	69.9	59.4	52.7	64.3	41	43.9	45.6	50.9	43.8	63.3	36.5	27.8
Week 17	119	54.4	84.9	60.3	62.7	52.5	68.2	45.1	50.9	49	72.4	63.8	57.5	70.2	45.3	57.5	54.4	65.1	42	43.9	51.9	33.1
CD8+ T Naive frequency (%) in lymph node
		Pre-infection depletion								Pre-ART depletion								Control
	Day p.i.	RSa17	RCz17	34896	RNa18	RGa18	RYd18	RIz17	RZh17	34917	RBz17	RPk17	RUn17	RRv17	ROy17	REp17	RRe17	RDm17	RGy17	RTz16	ROg18	RGc18
Week 2	14	49	53.6	32.9	29.6	66	33.3	73.8	34.4	70.1	82.1	74.9	74.3	70.8	75.5	79.1	57.1	44.5	65.1	51.3	43.1	38.9
Week 4	28	16.7	5.1	16	23.3	28.9	14.1	20.7	28.9	19.7	17.8	20.7	15.7	22.1	52.3	52.3	50.7	43.6	49.7	37.4	61.8	74.4
Week 6	42	12.4	3.27	4.4	17.4	26.5	3.05	17.7	4.43	20.3	5.41	16.4	7.65	5.49	30.4	41.6	13.5	50.5	58	38.4	63.1	68
Week 10	70	9.72	9	12.2	14.2	18.2	11.7	11.2	9.13	31.8	13.3	28.8	9.1	14.9	30.7	19.1	8.02	51.5	58.8	30.6	61.3	75.6
Week 17	119	13	20.3	22.7	18.7	29.4	26.8	32.5	10.2	42.3	15.9	18.6	8.66	9.28	43.8	12.5	24.4	50.4	50.7	34.2	65.2	70.6
CD8+ T Central memory frequency (%) in lymph node
		Pre-infection depletion								Pre-ART depletion								Control
	Day p.i.	RSa17	RCz17	34896	RNa18	RGa18	RYd18	RIz17	RZh17	34917	RBz17	RPk17	RUn17	RRv17	ROy17	REp17	RRe17	RDm17	RGy17	RTz16	ROg18	RGc18
Week 2	14	13.7	16.1	18	11.6	7.15	20.1	7.72	4.1	8.97	5.31	10.7	8.3	9.46	3.44	4.1	2.93	30.7	19.2	30	17.1	6.53
Week 4	28	42.8	42.7	44	28.5	33.9	50.3	43.7	29.7	24.2	30	49.3	40.4	45	26.9	26	28.2	35.4	33.6	48.5	24.6	15.7
Week 6	42	50.4	70.7	57.8	56.8	41.8	77.9	54.4	61.9	49.6	58.1	53.2	71	72.6	54.2	32.8	63.5	33.2	27.7	49.4	25.3	20.4
Week 10	70	68.6	69.6	59.3	61	65.6	79.1	74.3	76.7	45.4	57.3	51	72.3	58.9	52.9	57.8	72.5	33.7	28.7	51.7	28.8	16
Week 17	119	65.5	55.3	49.9	57.6	57.3	61.7	49.9	69.5	41.8	55.4	64	71.4	70.4	45.9	66.7	60.9	31.4	33.6	51.6	28.5	16.6
CD8+ T Effector memory frequency (%) in lymph node
		Pre-infection depletion								Pre-ART depletion								Control
	Day p.i.	RSa17	RCz17	34896	RNa18	RGa18	RYd18	RIz17	RZh17	34917	RBz17	RPk17	RUn17	RRv17	ROy17	REp17	RRe17	RDm17	RGy17	RTz16	ROg18	RGc18
Week 2	14	24.8	14.7	38.5	47.6	17.6	33.2	10.7	46.7	13.2	7.22	9.31	9.38	4.53	11	9.15	26.3	15	7.33	16.4	23.9	34.2
Week 4	28	27.9	37.4	31.4	32	25.6	22.6	18	26.3	45.4	36.2	22.1	34.1	18.9	10.7	11.4	13.3	9.63	8.77	5.93	6.59	5.72
Week 6	42	29.5	19.8	29.3	15.2	21.5	13.1	20.3	24.4	17.2	25.8	22.2	14	13	8.4	15.6	14.3	9.6	6.15	5.1	5.86	6.19
Week 10	70	13	12.5	21.6	13.3	7.87	3.68	7.14	5.41	14.1	20.9	12.9	12.1	14.5	5.6	10.4	8.95	8.3	6.02	8.62	4.15	4.59
Week 17	119	13.6	14.7	17.5	13	4.76	4.5	8.18	11.2	11.8	19.4	8.01	11.6	10.4	4.62	12.3	6.32	11.6	8.89	5.44	4.45	5.09

## Sheet: ED Fig.4
CD4 T cell per uL blood
		Pre-infection depletion								Pre-ART depletion								Control
	Day p.i.	RSa17	RCz17	34896	RNa18	RGa18	RYd18	RIz17	RZh17	34917	RBz17	RPk17	RUn17	RRv17	ROy17	REp17	RRe17	RDm17	RGy17	RTz16	ROg18	RGc18
Baseline	-30	1283.81	1802.09	1819.58	1707.44					2817.69	3119.57	2688.27	780.14	1080.04				2420.92	1114.72	1839.05
Week 0	0	998.168	934.978	1908.17	1708.41	1721.81	950.477	1003.42	287.574	3787.57	3304.4	1708.41	1069.57	1298.18	1424.07	2191.31	818.754	2462.95	2049.23	1148.58	2061.51	2254.27
Week 1	7	921.699	853.836	1188.78	1771.48	1621.25	641.362	933.044	581.246	3535.98	2613.8	1771.48	1018.23	855.467	1755.5	1745.04	1148.31	1701.94	1430.33	1429.52	1471.97	1753.97
Week 2	14	610.4	550.044	349.655	539.951	809.162	439.329	507.508	502.055	499.731	811.202	539.951	252.956	228.315	539.515	902.14	316.892	1017.35	962.367	590.904	1513.19	1544.12
Week 4	28	1040.91	621.376	922.41	1140.35	3466.07	2461.07	1369.53	1695.02	3588.35	1944.92	1140.35	802.387	1198.03	4011.88	3792.97	1930.63	1299.33	589.737	977.491	4263.18	2641.65
Week 6	42	876.941	2341.24	1138.02	791.812	1934.29	3095.83	1008.09	1621.24	2381.7	1900.65	791.812	515.139	1441.41	1373.45	1394.62	1213.6	1991.42	1175.53	1020.49	1977.58	1929.54
Week 8	56	1342.67	2250.98	1662.35	1457.01	2635.09	2612.77	1173.14	1635.81	2964.61	2765.42	1457.01	1113.27	1750.1	1824.32	2050.02	1464.67	1675.06	946.142	1586.07	1484.8	1242.97
Week 9	63	1524.29	1674.65	1125.48	1609.64	2982.87	2069.19	2370.14	1638.87	2544.63	2106.27	1609.64	996.364	1035.49	1879.83	2042.17	1163.72	1561.45	888.689	1021.77	2171.06	2075.75
Week 10	70	1531.66	1692.3	1664	1262.23	1604.64	1014.75	1836.2	1070.55	3646.46	3006.61	1262.23	1055.24	1840.95	1374.29	1781.15	1599.55	1817.28	1386.09	1404.59	2625.44	1331.96
Week 12	84	1379.41	1589.72	2056.51	2012.83	2276.25	1501.61	1497.59	1168.02	3288.93	2983.63	2012.83	1131.58	1301.06	1336.79	1669.53	1157.33	1463.68	966.754	1581.86	1798.16	1429.19
Week 16	112	1648.77	1116.78	1606.41	1535.86	3069.79	1071.94	1841.92	1512.42	3475.11	2521.55	2582.61	1140.18	1318.41	1650	1640	1970	1737.19	1147.81	1505.08	1630	2002
Ki67+CD4+ T cell frequency (%) in peripheral blood
		Pre-infection depletion								Pre-ART depletion								Control
	Day p.i.	RSa17	RCz17	34896	RNa18	RGa18	RYd18	RIz17	RZh17	34917	RBz17	RPk17	RUn17	RRv17	ROy17	REp17	RRe17	RDm17	RGy17	RTz16	ROg18	RGc18
Week 0	0	7.04	4.07	0.14	0.06	0.21	0.13	0.18	0.13	2.85	8.11	0.07	0.04	0.12	0.16	0.17	0.34	3.13	4.44	0.09	0.15	0.12
Week 2	14	2.63	0.96	0.086	0.11	0.26	0.31	0.12	0.23	0.54	0.91	0.65	0.22	1.06	0.13	0.25	0.25	0.64	0.82	0.16	0.049	0.18
Week 4	28	0.81	3.52	1.55	1.55	0.43	0.69	0.49	0.72	0.7	0.97	0.87	1.59	1.24	0.68	0.91	1.31	0.57	1.49	0.56	0.43	0.84
Week 6	42	2.97	1.37	0.71	1.23	1.56	1.8	1.89	1.04	0.69	1.38	0.33	0.51	0.57	2.01	1.93	1.96	1.07	1.43	0.52	0.79	1.9
Week 10	70	3.05	2.01	1.22	0.83	0.3	0.35	0.12	0.25	1.58	1.73	0.78	1.21	1.37	1.8	1.06	1	1.95	1.89	0.94	0.55	1.03
Week12	84	2.29	0.86	1.77	0.94	0.13	0.26	0.29	0.32	0.77	1.46	1.41	1.17	1.61	0.57	0.57	0.53	0.91	1.59	1.55	0.27	0.42
Week 17	119	0.61	0.32	0.46	0.31	1.89	3.32	1.12	2.9	0.29	0.79	0.18	0.26	0.41	1.62	1.42	1.43	0.48	0.44	0.55	0.98	0.97
Ki67+CD4+ T cell frequency (%) in lymph node
		Pre-infection depletion								Pre-ART depletion								Control
	Day p.i.	RSa17	RCz17	34896	RNa18	RGa18	RYd18	RIz17	RZh17	34917	RBz17	RPk17	RUn17	RRv17	ROy17	REp17	RRe17	RDm17	RGy17	RTz16	ROg18	RGc18
Week 2	14	0.41	0.38	0.19	0.14	0.92	0.13	0.12	0.21	0.34	0.47	0.71	0.28	0.28	0.27	0.23	0.35	0.27	0.33	0.24	0.48	0.16
Week 4	28	2.57	1.99	1.34	1.71	0.71	0.97	0.86	0.81	1.09	1.67	1.37	2.18	3.05	1.84	1.73	1.75	1.15	1.11	0.87	0.84	1.59
Week 6	42	2.11	1.63	2.05	1.78	2.43	1.88	2.56	1.86	0.51	1.68	1.82	1.88	2.58	1.69	2.3	1.49	0.66	0.54	1.4	1.16	0.94
Week 10	70	2.46	1.75	0.57	0.73	0.38	0.42	0.52	0.49	0.79	1.41	0.72	1.18	1.06	0.63	0.68	0.89	1.29	0.98	0.86	0.57	0.74
Week 17	119	1.13	0.44	0.9	1.16	1.08	0.77	0.82	1.26	0.4	0.93	0.92	1.26	1.06	1.33	1.05	0.79	0.36	0.68	0.76	0.48	1.99

## Sheet: ED Fig.5
CD4+ T Naive frequency (%) in peripheral blood
		Pre-infection depletion								Pre-ART depletion								Control
	Day p.i.	RSa17	RCz17	34896	RNa18	RGa18	RYd18	RIz17	RZh17	34917	RBz17	RPk17	RUn17	RRv17	ROy17	REp17	RRe17	RDm17	RGy17	RTz16	ROg18	RGc18
Week 0	0	26.4	48.4	36.5	50.6	51.6	45	62.6	55.4	73.8	59.2	56.9	45.2	56.4	61.8	58.8	54.2	58.6	54.5	48.5	64.3	68.3
Week 2	14	50.4	74.9	62.3	79.9	80.8	67.8	77.5	87.6	80.9	81.4	72.7	68.3	62.3	76.9	80	76.8	66.1	79.3	65.7	88.1	78.7
Week3	21	23.4	37.2	45.1	35.6	53.9	45.4	60.8	64.3	76.9	51.7	48.3	31.6	36.9	41.1	57.4	60.5	70.6	59.3	39.2	59.3	53.2
Week 4	28	29.6	25.9	38.1	25.4	55.4	45.5	66.6	64	75.5	53.7	42.1	31.1	32.8	55.5	61.5	62.3	55	50.3	41.8	60.9	50.5
Week5	35	52.7	33.9	50.4	41	53	33	54.1	65.4	74.7	53.4	45.9	40	30.3	58.1	52.2	49.3	68.9	30.2	41	62.2	60.9
Week 6	42	30.5	33.2	36.5	24.5	54.1	31.9	69.3	60.2	74	54.8	36.3	33	42.9	67.4	60.1	62.3	67.4	58.7	44	64.8	61.9
Week 10	70	31.5	30	45.3	52.2	43.1	37	70.6	62.3	77.5	55.3	43.1	40.6	51	61.3	60.9	53.3	62.8	62.7	48.2	70.6	66
Week12	84	29.9	40.2	40.5	55.2	43.9	42.9	69.3	65	70.4	43.5	40.9	37.4	43.1	62.9	60.5	58.9	63	49.3	42.3	67.3	67.7
Week 17	119	33.3	34.7	38.1	47.5	47.4	45.5	70.5	66.6	76.4	48.3	45.9	39.4	34.1	64.9	60.7	60.1	57.7	48.1	38.3	67.1	69.5
CD4+ T Central memory frequency (%) in peripheral blood
		Pre-infection depletion								Pre-ART depletion								Control
	Day p.i.	RSa17	RCz17	34896	RNa18	RGa18	RYd18	RIz17	RZh17	34917	RBz17	RPk17	RUn17	RRv17	ROy17	REp17	RRe17	RDm17	RGy17	RTz16	ROg18	RGc18
Week 0	0	59.8	46.5	53.3	39.5	34.7	43.7	34.8	41.9	20.8	29.6	37.1	51.9	39.7	36.3	39.3	41.3	31.8	37.7	45.8	31.6	29.4
Week 2	14	23.1	21.5	31	16.1	13.6	26.8	20.9	10.8	16.1	12.2	18.5	30	35	21.3	19	20.1	24	17.9	22.5	10.9	18.1
Week3	21	64.5	61.2	45.5	61.9	38.6	47.8	37.3	34.5	21.7	46	48.1	67	61.3	57.2	41	36.7	25.2	39.6	55.6	38.4	45.6
Week 4	28	49.1	69.5	57.3	66.5	36.5	45.5	31.5	33	21.9	41.4	52.7	65.6	62.2	42.8	37.1	34.5	41.8	48	55.1	35.5	48
Week5	35	45.2	37	43.4	50	43.2	48.8	39.5	32.4	23.2	38.6	48.6	53.9	59.2	39.8	45.7	46.2	28.4	59.1	48.3	36	36.7
Week 6	42	59.8	30.8	46.8	65.9	33.9	42.2	26.4	28.8	24	31.5	52.5	60.8	47.3	27.6	33.7	30.7	29.4	38.9	48.5	30.9	31.2
Week 10	70	40.4	32.1	34.6	39	36.1	48.4	21.6	28.2	19.5	31	30.2	48.7	40.4	34.7	36.8	33.9	31.7	33.8	36.6	25.5	31.1
Week12	84	48	39.7	32.3	37.4	25.6	38	26.8	30.4	25.5	35	37.1	49.2	48	34.8	38.5	33.7	31.1	47.4	32.4	29.8	30.9
Week 17	119	46.1	32.3	50.2	46.1	32	29.3	23.4	26	17.9	37.8	29.6	45.9	55.1	32.3	37.7	30.7	28.5	49.1	51	25.1	28.5
CD4+ T Effector memory frequency (%) in peripheral blood
		Pre-infection depletion								Pre-ART depletion								Control
	Day p.i.	RSa17	RCz17	34896	RNa18	RGa18	RYd18	RIz17	RZh17	34917	RBz17	RPk17	RUn17	RRv17	ROy17	REp17	RRe17	RDm17	RGy17	RTz16	ROg18	RGc18
Week 0	0	11.3	2.61	9.29	9.08	12.7	10.4	1.21	1.21	3.71	10.1	5.18	2.02	2.71	0.58	0.48	3.65	5.72	5.45	4.97	3.01	1.02
Week 2	14	26	1.31	5.82	3.37	5.08	4.42	0.89	0.82	2.12	4.91	7.92	0.61	1.57	1.2	0.44	2.52	7.96	0.7	10.5	0.41	2.57
Week3	21	9.88	1.5	8.66	2.16	5.92	5.49	1.07	0.8	1.17	2.26	3.02	1.07	1.31	0.94	0.67	1.63	1.64	0.44	4.54	1.54	0.59
Week 4	28	19.5	3.53	3.66	7.1	7.3	8.23	1.43	2.41	1.76	3.98	4.34	2.34	3.32	1.21	0.94	2.61	2.74	0.47	2.31	2.97	1.09
Week5	35	1.02	26.5	5.92	7.73	2.74	16.7	4.92	1.14	1.8	7.16	4.2	5.06	9.29	1.28	1.07	3.62	2.47	8.88	9.44	1.41	1.56
Week 6	42	8.41	32.5	15	8.78	10.9	25.1	3.83	10.5	1.41	11.7	9.31	5.38	8.42	4.15	5.28	6.15	2.52	1.61	6.64	3.78	5.57
Week 10	70	27.8	36.3	19.8	8.59	20	14	7.3	8.34	2.55	13.6	17.9	10.6	7.58	3.85	1.81	12.4	4.98	2.88	14.9	3.83	2.55
Week12	84	20.9	19.4	27	7.2	29.7	18.1	3.7	3.88	4.01	19.1	20.7	13.2	7.27	1.7	0.86	6.69	5.81	2.32	18.4	2.74	1.31
Week 17	119	19.2	32.6	10.9	5.14	19.8	24	5.51	6.49	5.48	13.2	23.5	14.7	9.49	2.33	1.03	8.19	13.5	2.39	10	7.3	1.63
CD4+ T Naive frequency (%) in lymph node
		Pre-infection depletion								Pre-ART depletion								Control
	Day p.i.	RSa17	RCz17	34896	RNa18	RGa18	RYd18	RIz17	RZh17	34917	RBz17	RPk17	RUn17	RRv17	ROy17	REp17	RRe17	RDm17	RGy17	RTz16	ROg18	RGc18
Week 2	14	78.6	87.5	86.2	96.6	89.6	86.2	94.8	92.7	87.4	92.6	81.5	79.7	85.3	92.5	84.4	88	85.4	91.4	83.8	83.3	92
Week 4	28	41.4	44.8	64.6	69.9	64.2	63.1	73.2	73.2	81	67.3	61.8	53.8	52.2	78.3	70.1	78.4	69.2	74	56.1	75.1	72.3
Week 6	42	44.8	59.4	53.9	60.1	61.9	68.3	70.1	55.7	84.5	66.9	64.7	55.3	45.6	72.9	63.5	70.1	75.6	75.9	55.1	71.2	70.1
Week 10	70	47.8	57.9	61.5	66.1	71	58.7	61.5	65.4	82.6	72.2	68.5	46.9	49.7	73.8	63.1	64.9	73.4	71.9	54.2	70.7	76
Week 17	119	45.3	55.9	63.5	55.5	57.9	55.6	72	58.3	81.9	64.9	59.5	34.8	48.6	76	59	65.4	70.4	71.5	55	70	68.8
CD4+ T Central memory frequency (%) in lymph node
		Pre-infection depletion								Pre-ART depletion								Control
	Day p.i.	RSa17	RCz17	34896	RNa18	RGa18	RYd18	RIz17	RZh17	34917	RBz17	RPk17	RUn17	RRv17	ROy17	REp17	RRe17	RDm17	RGy17	RTz16	ROg18	RGc18
Week 2	14	19.6	11.9	12.7	2.71	9.82	13.2	4.85	6.14	12.2	7.17	17.5	19.4	13.8	7.1	15.1	11	14.2	8.23	14.9	15.6	7.36
Week 4	28	56.9	53.4	34.5	29.2	33.5	34.6	25.6	24.3	18.5	31.8	37.4	45.6	46.8	21.3	28.3	21	30	25.2	42.8	23.7	27
Week 6	42	52.7	39.1	43.5	38.6	37	30.3	29.3	42.9	14.7	31.9	33.9	43.3	52.6	25.5	35.4	29	23.2	22.9	43.7	27.2	29.2
Week 10	70	50.1	40.6	37.5	33.1	27.9	40.1	36.8	32.9	17	27.3	30.9	52.2	48.1	25.2	35.4	33.7	26.2	27.7	45.1	28.5	23.3
Week 17	119	53.2	43	35.4	43.6	40	43.8	27.7	40.3	17.6	34.4	39.8	64	49.6	23.2	40.6	33.5	29	27.8	44	29.5	30.6
CD4+ T Effector memory frequency (%) in lymph node
		Pre-infection depletion								Pre-ART depletion								Control
	Day p.i.	RSa17	RCz17	34896	RNa18	RGa18	RYd18	RIz17	RZh17	34917	RBz17	RPk17	RUn17	RRv17	ROy17	REp17	RRe17	RDm17	RGy17	RTz16	ROg18	RGc18
Week 2	14	0.39	0.049	0.12	0.082	0.23	0.34	0.15	0.45	0.092	0.042	0.19	0.3	0.21	0.033	0.02	0.14	0.1	0.06	0.18	0.13	0.11
Week 4	28	0.22	0.49	0.36	0.19	0.75	0.56	0.29	0.7	0.058	0.16	0.31	0.31	0.27	0.12	0.19	0.17	0.11	0.12	0.33	0.35	0.2
Week 6	42	0.41	0.69	0.84	0.22	0.42	0.31	0.2	0.58	0.05	0.17	0.4	0.31	0.25	0.33	0.46	0.3	0.094	0.14	0.2	0.32	0.18
Week 10	70	0.42	0.39	0.43	0.11	0.27	0.32	0.55	0.39	0.062	0.14	0.22	0.3	0.16	0.082	0.27	0.5	0.092	0.076	0.24	0.099	0.071
Week 17	119	0.46	0.3	0.25	0.18	0.36	0.25	0.17	0.24	0.039	0.1	0.21	0.32	0.24	0.085	0.25	0.23	0.091	0.078	0.37	0.066	0.098
